# Supplementary material for: Genetic Variation in the Proximal Promoter of ABC and SLC Superfamilies: Liver and Kidney Specific Expression and Promoter Activity Predict Variation
Source: PLoS One. 2009 Sep 9;4(9):e6942. doi: 10.1371/journal.pone.0006942 (PMC2735003; doi:10.1371/journal.pone.0006942)
Supplement: Table S1 — (0.02 MB XLS) [file pone.0006942.s001.xls]

## Sheet: Sheet1
Supplimental Table 1		List of Transporters Sequenced in This Study
Family	# of Transporters	Members
All transporters	107
All ABC	42
ABCA	9
		ABCA1
		ABCA4
		ABCA5
		ABCA6
		ABCA8
		ABCA9
		ABCA10
		ABCA12
		ABCA13
ABCB	10
		ABCB1
		ABCB2
		ABCB3
		ABCB4
		ABCB5
		ABCB7
		ABCB8
		ABCB9
		ABCB10
		ABCB11
ABCC	11
		ABCC2
		ABCC3
		ABCC4
		ABCC5
		ABCC7
		ABCC8
		ABCC9
		ABCC10
		ABCC11
		ABCC12
		ABCC13
ABCG	5
		ABCG1
		ABCG2
		ABCG4
		ABCG5
		ABCG8
Other ABC	7
		ABCD1
		ABCD2
		ABCD3
		ABCD4
		ABCE1
		ABCF2
		ABCF3
All SLC	65
SLC6	13
		SLC6A2
		SLC6A3
		SLC6A4
		SLC6A5
		SLC6A7
		SLC6A12
		SLC6A14
		SLC6A15
		SLC6A16
		SLC6A17
		SLC6A18
		SLC6A19
		SLC6A20
SLC17	6
		SLC17A1
		SLC17A2
		SLC17A3
		SLC17A4
		SLC17A6
		SLC17A8
SLCO	7
		SLCO1A2
		SLCO1B1
		SLCO1B3
		SLCO1C1
		SLCO2B1
		SLCO3A1
		SLCO4C1
SLC22	17
		SLC22A1
		SLC22A2
		SLC22A3
		SLC22A4
		SLC22A5
		SLC22A6
		SLC22A7
		SLC22A8
		SLC22A9
		SLC22A10
		SLC22A11
		SLC22A12
		SLC22A13
		SLC22A14
		SLC22A16
		SLC22A17
		SLC22A18
SLC28/29	6
		SLC28A1
		SLC28A2
		SLC28A3
		SLC29A1
		SLC29A2
		SLC29A3
Other SLC	16
		SLC3A2
		SLC7A5
		SLC7A11
		SLC9A3
		SLC10A1
		SLC12A3
		SLC13A1
		SLC15A1
		SLC15A2
		SLC16A1
		SLC18A1
		SLC18A2
		SLC19A1
		SLC19A2
		SLC31A1
		SLC47A1
