# Supplementary material for: Genetic Variation in the Proximal Promoter of ABC and SLC Superfamilies: Liver and Kidney Specific Expression and Promoter Activity Predict Variation
Source: PLoS One. 2009 Sep 9;4(9):e6942. doi: 10.1371/journal.pone.0006942 (PMC2735003; doi:10.1371/journal.pone.0006942)
Supplement: Table S3 — (0.23 MB XLS) [file pone.0006942.s003.xls]

## Sheet: Sheet1
Supplemental Table 3. Population Genetics Statistics for the Examined Membrane Transporter Promoters.
				All populations																												African American
	bp sequenced			Proximal Promoter								5' Flanking								Total Sequenced Region												Proximal Promoter								5' Flanking								Total Sequenced Region
	Proximal Promoter	5' Flanking		n SNPs	theta x 104			π x 104				n SNPs	theta x 104			π x 104				n SNPs	theta x 104			π x 104			D	p(D)	H	p(H)		n SNPs	theta x 104			π x 104				n SNPs	theta x 104			π x 104				n SNPs	theta x 104
All Transporters	30215	16902		321	15.3004	±	2.97772	9.57579	±	4.63702		143	11.4225	±	2.33404	5.92527	±	2.98655		464	13.8512	±	2.66129	8.21153	±	3.95012	n. a.	n. a.	n. a.	n. a.		202	12.0661	±	2.93971	10.0901	±	4.90735		92	9.20939	±	2.35293	6.9337	±	3.48306		294	10.9985
All ABC	12164	8645		110	12.8365	±	2.68806	8.76185	±	4.41304		55	8.0383	±	1.84955	4.44668	±	2.43004		165	10.7063	±	2.16312	6.84605	±	3.38754	n. a.	n. a.	n. a.	n. a.		69	10.0907	±	2.64868	9.12379	±	4.60997		41	7.50936	±	2.10794	5.50754	±	2.95189		110	8.94466
All SLC	18051	8257		211	17.0017	±	3.37902	10.1378	±	4.98019		88	15.5014	±	3.32917	7.70739	±	4.0463		299	16.5308	±	3.2269	9.375	±	4.56022	n. a.	n. a.	n. a.	n. a.		133	13.4301	±	3.34207	10.7574	±	5.30255		51	11.2584	±	3.06292	8.65263	±	4.5201		184	12.7485
ABCA1	267	102		3	16.3426	±	9.91519	28.4181	±	23.1564		2	28.5195	±	20.8555	79.9983	±	63.6504		5	19.7086	±	9.54922	42.6761	±	28.1629	2.12086	0.0474	-0.277803	0.3966		3	20.4804	±	12.7529	21.8575	±	19.6132		2	35.7404	±	26.6117	58.0624	±	51.8262		5	24.6986
ABCA4	300	272		3	14.5449	±	8.82452	3.79932	±	6.75202		1	5.3474	±	5.43955	3.81017	±	7.07836		4	10.1713	±	5.4277	3.80448	±	5.04783	-1.05241	0.3338	-1.57601	0.074		2	12.1517	±	9.04799	13.5292	±	13.9225		1	6.70132	±	6.8812	11.3721	±	13.0613		3	9.55992
ABCA5	300	300		4	19.3932	±	10.3488	0.756096	±	2.92567		1	4.84831	±	4.93186	4.70924	±	7.5805		5	12.1208	±	5.87277	2.73267	±	4.11132	-1.40962	0.0964	0.152198	1		2	12.1517	±	9.04799	1.00987	±	3.40839		1	6.07586	±	6.23896	5.55045	±	8.33871		3	9.11379
ABCA6	300	260		3	14.5449	±	8.82452	16.8856	±	15.8715		1	5.59421	±	5.6906	1.67449	±	4.70875		4	10.3892	±	5.54401	9.82332	±	8.95604	-0.0915823	1	-0.0129465	0.4676		2	12.1517	±	9.04799	15.9695	±	15.4139		1	7.01061	±	7.1988	5.76085	±	9.07947		3	9.76478
ABCA8	300	251		1	4.84831	±	4.93186	0.245546	±	1.65885		2	11.5896	±	8.47516	19.5537	±	18.5988		3	7.9192	±	4.80464	9.04111	±	8.55152	0.212776	0.7468	0.0110223	1		1	6.07586	±	6.23896	0.973131	±	3.3446		1	7.26199	±	7.45692	19.8552	±	18.8814		2	6.61618
ABCA9	300	312		5	24.2416	±	11.7455	20.2738	±	17.8261		0	no variation			no variation				5	11.8831	±	5.75762	9.93812	±	8.73829	-0.297879	0.8966	0.263	0.9802		2	12.1517	±	9.04799	19.6914	±	17.5924		0	no variation			no variation				2	5.95673
ABCA10	300	219		1	4.84831	±	4.93186	0.159401	±	1.33541		0	no variation			no variation				1	2.80249	±	2.85078	0.0921392	±	0.771911	-0.848161	0.2826	0.00477056	1		0	no variation			no variation				0	no variation			no variation				0	no variation
ABCA12	300	350		1	4.84831	±	4.93186	0.131216	±	1.21127		2	8.31139	±	6.0779	11.0683	±	11.538		3	6.71305	±	4.07286	6.02043	±	6.25076	-0.15496	1	-0.716147	0.191		0	no variation			no variation				2	10.4158	±	7.75542	14.266	±	13.5567		2	5.60849
ABCA13	300	74		5	24.2416	±	11.7455	39.044	±	27.8466		0	no variation			no variation				5	19.4451	±	9.42156	31.3187	±	22.3368	1.11128	0.2484	0.643696	0.151		4	24.3034	±	13.409	35.045	±	25.9262		0	no variation			no variation				4	19.4947
ABCB1	287	169		2	10.1358	±	7.41207	5.39643	±	8.33082		1	8.60647	±	8.75478	2.19932	±	6.67965		3	9.56904	±	5.8056	4.21154	±	5.90387	-0.840891	0.5324	0.182727	0.9282		1	6.35108	±	6.52156	4.52371	±	7.61145		0	no variation			no variation				1	3.99728
ABCB2	300	167		3	14.5449	±	8.82452	17.3551	±	16.147		2	17.4191	±	12.7381	1.34469	±	5.22899		5	15.5727	±	7.54532	11.6297	±	10.6528	-0.460804	0.7758	0.0481551	1		2	12.1517	±	9.04799	17.7916	±	16.4927		2	21.8294	±	16.2539	4.54748	±	9.83754		4	15.6125
ABCB3	300	99		5	24.2416	±	11.7455	50.874	±	33.8322		0	no variation			no variation				5	18.2267	±	8.83123	38.2511	±	25.4378	1.99942	0.0614	0.388025	0.6118		4	24.3034	±	13.409	49.4355	±	33.2962		0	no variation			no variation				4	18.2733
ABCB4	300	278		4	19.3932	±	10.3488	30.2496	±	23.2688		1	5.23199	±	5.32215	17.4369	±	16.6632		5	12.5821	±	6.0963	24.0871	±	16.396	1.66412	0.1104	-0.543499	0.3034		3	18.2276	±	11.3501	33.8346	±	25.2926		1	6.55669	±	6.73269	15.307	±	15.463		4	12.6142
ABCB5	300	109		1	4.84831	±	4.93186	6.17355	±	8.7948		1	13.344	±	13.5739	0.350141	±	3.28244		2	7.11244	±	5.20114	4.62159	±	6.52446	-0.439793	0.9076	0.167737	0.7252		1	6.07586	±	6.23896	15.294	±	15.007		1	16.7226	±	17.1714	1.36915	±	6.55081		2	8.91325
ABCB7	300	292		2	10.7854	±	7.94731	2.21057	±	5.08303		1	5.54046	±	5.65821	4.1272	±	7.16067		3	8.19838	±	5.02909	3.15594	±	4.48673	-1.02977	0.3796	0	0.439		2	13.9198	±	10.519	7.42479	±	9.87849		1	7.15056	±	7.40029	13.0341	±	13.8614		3	10.5809
ABCB8	300	304		1	4.84831	±	4.93186	0.251084	±	1.67755		0	no variation			no variation				1	2.4081	±	2.4496	0.124711	±	0.833218	-0.831576	0.471	0.00750399	1		0	no variation			no variation				0	no variation			no variation				0	no variation
ABCB9	300	238		2	9.69662	±	7.09088	20.0697	±	17.7104		1	6.11132	±	6.21663	0.16159	±	1.50908		3	8.11056	±	4.92074	11.2628	±	9.91624	0.583729	0.448	-1.73233	0.0384		2	12.1517	±	9.04799	19.1268	±	17.268		0	no variation			no variation				2	6.77605
ABCB10	300	219		3	14.5449	±	8.82452	0.381653	±	2.07092		2	13.283	±	9.71354	7.65214	±	11.4		5	14.0125	±	6.78933	3.44955	±	4.98906	-1.3719	0.1204	0.163328	1		0	no variation			no variation				1	8.3231	±	8.54652	14.4106	±	16.4142		1	3.51206
ABCB11	300	20		1	4.84831	±	4.93186	3.85719	±	6.8069		0	no variation			no variation				1	4.54529	±	4.62362	3.61612	±	6.38147	-0.17928	1	0.108128	0.5546		0	no variation			no variation				0	no variation			no variation				0	no variation
ABCC3	300	29		2	9.69662	±	7.09088	21.5948	±	18.5698		0	no variation			no variation				2	8.84191	±	6.46585	19.6913	±	16.933	1.54091	0.1476	-1.80583	0.0188		2	12.1517	±	9.04799	28.858	±	22.6546		0	no variation			no variation				2	11.0806
ABCC4	297	0		3	14.6919	±	8.91366	0.523481	±	2.44089		0	not done			not done				3	14.6919	±	8.91366	0.523481	±	2.44089	-1.4484	<1 × 10-4	0.0155019	1		0	not done			not done				0	not done			not done				0	not done
ABCC5	300	454		8	38.7865	±	15.503	2.72211	±	5.65772		5	16.0187	±	7.76137	1.31184	±	3.17034		13	25.0775	±	8.38066	1.87296	±	3.01546	-2.17929	<1 × 10-4	0.139858	1		3	18.2276	±	11.3501	5.2551	±	8.09221		3	12.0447	±	7.50007	2.27136	±	4.25292		6	14.5047
ABCC7	300	207		5	24.2416	±	11.7455	1.12122	±	3.5755		0	no variation			no variation				5	14.3441	±	6.95002	0.663441	±	2.11568	-1.73575	<1 × 10-4	0.0335029	1		3	18.2276	±	11.3501	2.99879	±	5.9868		0	no variation			no variation				3	10.7856
ABCC8	300	159		1	4.84831	±	4.93186	0.129688	±	1.20417		1	9.14776	±	9.30539	5.89646	±	11.4815		2	6.33766	±	4.63456	2.12733	±	4.0639	-0.834272	0.5778	0	0.322		1	6.07586	±	6.23896	0.504937	±	2.39813		1	11.4639	±	11.7716	4.68631	±	10.2301		2	7.9423
ABCC9	300	260		2	9.69662	±	7.09088	0.788277	±	2.98822		2	11.1884	±	8.18179	0.457202	±	2.43511		4	10.3892	±	5.54401	0.634563	±	1.97	-1.57858	<1 × 10-4	-3.94822	0.0018		1	6.07586	±	6.23896	2.06439	±	4.92329		1	7.01061	±	7.1988	1.21052	±	4.00998		2	6.50985
ABCC10	300	176		0	no variation			no variation				1	8.26417	±	8.40657	0.234733	±	2.11527		1	3.05566	±	3.10831	0.0867919	±	0.782116	-0.852084	0.3048	0.00412274	1		0	no variation			no variation				1	10.3566	±	10.6346	1.13333	±	4.69812		1	3.82933
ABCC11	296	238		2	9.82766	±	7.1867	0.408672	±	2.15786		1	6.11132	±	6.21663	0.191772	±	1.64438		3	8.17131	±	4.9576	0.312001	±	1.40587	-1.44457	<1 × 10-4	0.0166114	1		2	12.3159	±	9.17026	1.74754	±	4.54531		0	no variation			no variation				2	6.82681
ABCC12	300	224		0	no variation			no variation				0	no variation			no variation				0	no variation			no variation			n. a.	n. a.	n. a.	n. a.		0	no variation			no variation				0	no variation			no variation				0	no variation
ABCC13	258	0		1	5.63757	±	5.73472	10.9814	±	13.0115		0	not done			not done				1	5.63757	±	5.73472	10.9814	±	13.0115	0.831304	0.4574	0.225104	0.1882		1	7.06496	±	7.2546	10.8464	±	12.9902		0	not done			not done				1	7.06496
ABCD1	300	271		2	10.7854	±	7.94731	1.01953	±	3.41239		2	11.9396	±	8.79776	13.2846	±	14.287		4	11.3332	±	6.13415	6.84061	±	7.12068	-0.740893	0.5534	-0.851817	0.2142		2	13.9198	±	10.519	1.56517	±	4.29778		2	15.4093	±	11.6447	21.9074	±	19.6828		4	14.6267
ABCD2	272	414		1	5.3474	±	5.43955	0.685832	±	2.92244		3	10.5398	±	6.39458	5.86902	±	7.42371		4	8.48101	±	4.52572	3.81388	±	4.67381	-0.925212	0.4222	-3.73268	0.0054		1	6.70132	±	6.8812	0.565418	±	2.66531		3	13.2084	±	8.22471	7.1388	±	8.3561		4	10.6283
ABCD3	300	156		2	9.69662	±	7.09088	0.253469	±	1.68554		0	no variation			no variation				2	6.37936	±	4.66505	0.166756	±	1.1089	-1.22297	<1 × 10-4	0.0075896	1		1	6.07586	±	6.23896	0.504937	±	2.39813		0	no variation			no variation				1	3.99728
ABCD4	300	129		8	38.7865	±	15.503	29.1708	±	22.696		2	22.5503	±	16.4904	1.73863	±	6.76503		10	33.9043	±	12.4462	20.9219	±	16.1491	-0.851042	0.4374	-5.26651	0.0118		7	42.531	±	18.8899	24.9231	±	20.5214		1	14.1299	±	14.5092	3.46904	±	9.67892		8	33.9908
ABCE1	300	210		2	9.69662	±	7.09088	0.288506	±	1.79889		2	13.8523	±	10.1298	1.23109	±	4.46667		4	11.4078	±	6.08754	0.676629	±	2.13092	-1.58155	<1 × 10-4	0.0343203	1		2	12.1517	±	9.04799	1.0745	±	3.51798		2	17.3596	±	12.9257	4.5301	±	8.80911		4	14.2961
ABCF2	287	253		3	15.2038	±	9.22424	0.392952	±	2.14829		2	11.498	±	8.40816	5.82426	±	9.197		5	13.4675	±	6.5253	2.93762	±	4.48609	-1.42295	0.0862	0.144026	1		1	6.35108	±	6.52156	0.527809	±	2.50676		1	7.20458	±	7.39797	3.99922	±	7.55504		2	6.75096
ABCF3	300	215		2	9.69662	±	7.09088	1.63587	±	4.34052		0	no variation			no variation				2	5.64852	±	4.13061	0.952931	±	2.52846	-1.04394	0.2936	0.0484234	1		1	6.07586	±	6.23896	3.42161	±	6.42042		0	no variation			no variation				1	3.53934
ABCG1	300	205		5	24.2416	±	11.7455	14.0216	±	14.1499		3	21.2853	±	12.9139	9.06918	±	12.8979		8	23.0415	±	9.20969	12.0112	±	10.5713	-1.00524	0.3216	0.478714	0.7776		3	18.2276	±	11.3501	7.06974	±	9.53885		2	17.783	±	13.241	2.96595	±	7.13621		5	18.0471
ABCG2	300	424		3	14.5449	±	8.82452	2.15146	±	5.00256		5	17.152	±	8.31052	3.41712	±	5.4376		8	16.0718	±	6.42389	2.89268	±	3.903	-1.72193	0.013	0.203877	1		1	6.07586	±	6.23896	2.00289	±	4.84653		3	12.8969	±	8.03073	6.3524	±	7.73186		4	10.0705
ABCG4	300	162		4	19.3932	±	10.3488	15.63	±	15.126		1	8.97836	±	9.13307	6.87283	±	12.348		5	15.7413	±	7.62698	12.5593	±	11.2308	-0.367882	0.841	-0.349289	0.3578		2	12.1517	±	9.04799	10.2849	±	11.8249		1	11.2516	±	11.5536	5.47528	±	11.0041		3	11.8361
ABCG5	300	169		4	19.3932	±	10.3488	18.969	±	17.0821		3	25.8194	±	15.6648	9.39079	±	14.3379		7	21.7089	±	9.14914	15.5176	±	12.8219	-0.576906	0.6648	0.147341	1		4	24.3034	±	13.409	23.6256	±	19.8063		3	32.3567	±	20.1481	11.2145	±	15.9008		7	27.2054
ABCG8	300	255		2	9.69662	±	7.09088	0.503585	±	2.38171		4	22.8156	±	12.1751	1.18045	±	3.97472		6	15.7243	±	7.05715	0.814579	±	2.24909	-1.83114	<1 × 10-4	0.0449803	1		2	12.1517	±	9.04799	1.05758	±	3.48959		3	21.4442	±	13.3531	3.62654	±	7.14664		5	16.4212
SLC3A2	299	0		1	4.86453	±	4.94835	0.131655	±	1.21532		0	not done			not done				1	4.86453	±	4.94835	0.131655	±	1.21532	-0.853259	0.2972	0.00392872	1		1	6.09618	±	6.25982	0.506626	±	2.40615		0	not done			not done				1	6.09618
SLC6A2	300	553		4	19.3932	±	10.3488	13.4663	±	13.8066		5	13.1509	±	6.3719	0.622277	±	1.96242		9	15.3464	±	5.86126	5.1395	±	5.10388	-1.44038	0.0862	-0.674339	0.345		2	12.1517	±	9.04799	12.5885	±	13.3299		1	3.29613	±	3.38461	1.32781	±	2.91889		3	6.41064
SLC6A3	300	25		4	19.3932	±	10.3488	16.9912	±	15.9336		0	no variation			no variation				4	17.9015	±	9.55275	15.6841	±	14.7079	-0.208246	0.9552	-0.160666	0.4084		4	24.3034	±	13.409	18.356	±	16.8218		0	no variation			no variation				4	22.434
SLC6A4	300	10		6	29.0899	±	13.0557	5.7347	±	8.44327		0	no variation			no variation				6	28.1515	±	12.6346	5.54971	±	8.17091	-1.55047	0.045	-1.83149	0.0722		1	6.07586	±	6.23896	6.04444	±	8.74048		0	no variation			no variation				1	5.87987
SLC6A5	300	146		3	14.5449	±	8.82452	2.11538	±	4.95872		1	9.96228	±	10.134	13.667	±	18.8373		4	13.0448	±	6.96108	5.89685	±	7.21043	-0.921261	0.4054	0.236494	0.9366		1	6.07586	±	6.23896	6.04444	±	8.74048		1	12.4846	±	12.8198	2.09043	±	7.02989		2	8.17381
SLC6A7	300	219		4	19.3932	±	10.3488	19.8304	±	17.5744		3	19.9246	±	12.0884	4.62912	±	8.68893		7	19.6174	±	8.26772	13.416	±	11.2529	-0.639462	0.6268	0.304628	1		2	12.1517	±	9.04799	15.0402	±	14.853		2	16.6462	±	12.3945	6.00487	±	10.0442		4	14.0482
SLC6A12	289	253		6	30.1971	±	13.5526	10.1551	±	11.8559		1	5.74899	±	5.84805	0.157448	±	1.44485		7	18.785	±	7.91687	5.48828	±	6.37149	-1.43184	0.0964	-1.71568	0.1024		4	25.2285	±	13.9193	18.741	±	17.2795		0	no variation			no variation				4	13.4521
SLC6A14	300	267		0	no variation			no variation				3	18.1777	±	11.1506	8.24926	±	10.9079		3	8.55987	±	5.25083	3.88457	±	5.13651	-0.914465	0.4626	-1.35395	0.098		0	no variation			no variation				2	15.6402	±	11.8191	17.7451	±	17.328		2	7.36496
SLC6A15	300	286		4	19.3932	±	10.3488	6.17785	±	8.7982		2	10.1713	±	7.43799	2.87071	±	5.95142		6	14.8924	±	6.68382	4.56379	±	5.54087	-1.33937	0.1374	0.255292	1		4	24.3034	±	13.409	21.1734	±	18.4354		2	12.7466	±	9.4909	10.0795	±	11.9219		6	18.6631
SLC6A16	300	212		2	9.69662	±	7.09088	0.252511	±	1.68233		5	34.3041	±	16.621	48.8717	±	36.1106		7	19.8857	±	8.38075	20.3839	±	15.029	0.0506818	0.8316	0.706831	0.2804		1	6.07586	±	6.23896	0.512645	±	2.41655		5	42.9896	±	21.6834	61.3968	±	42.7772		6	21.3605
SLC6A17	300	248		6	29.0899	±	13.0557	1.78286	±	4.53779		0	no variation			no variation				6	15.9251	±	7.14729	0.976019	±	2.48419	-1.81282	<1 × 10-4	0	0.54		3	18.2276	±	11.3501	4.98338	±	7.86083		0	no variation			no variation				3	9.97861
SLC6A18	300	241		4	19.3932	±	10.3488	33.0592	±	24.7476		4	24.141	±	12.8823	21.2776	±	19.9088		8	21.5082	±	8.59685	27.8108	±	18.5606	0.615335	0.4434	-0.424831	0.4198		4	24.3034	±	13.409	29.8544	±	23.1875		1	7.56331	±	7.76634	20.3569	±	19.4731		5	16.8462
SLC6A19	300	160		8	38.7865	±	15.503	24.2548	±	20.0426		7	63.6341	±	26.8184	35.1136	±	31.7684		15	47.4291	±	15.1051	28.0318	±	19.4715	-0.990375	0.3232	0.0890402	1		4	24.3034	±	13.409	26.9893	±	21.6476		3	34.1767	±	21.2814	24.1815	±	25.3601		7	27.7376
SLC6A20	300	280		6	29.0899	±	13.0557	16.2359	±	15.4874		2	10.3892	±	7.59737	17.6912	±	16.7688		8	20.062	±	8.01878	16.9385	±	12.7161	-0.326939	0.8868	0.0710578	1		2	12.1517	±	9.04799	12.0345	±	12.9755		1	6.50985	±	6.6846	15.5476	±	15.5678		3	9.42806
SLC7A11	300	213		3	14.5449	±	8.82452	7.85716	±	10.0694		3	20.4858	±	12.4289	1.56862	±	5.01869		6	17.0116	±	7.63492	5.24613	±	6.35232	-1.33563	0.1456	-1.24405	0.164		2	12.1517	±	9.04799	7.3678	±	9.76326		1	8.55755	±	8.78726	1.43288	±	4.81861		3	10.6594
SLC9A3	300	20		5	24.2416	±	11.7455	19.1561	±	17.1895		0	no variation			no variation				5	22.7265	±	11.0114	17.9589	±	16.1151	-0.381786	0.8304	0.469404	0.4318		3	18.2276	±	11.3501	20.1698	±	17.8658		0	no variation			no variation				3	17.0884
SLC10A1	300	20		1	4.84831	±	4.93186	1.27413	±	3.81723		0	no variation			no variation				1	4.54529	±	4.62362	1.1945	±	3.57865	-0.646521	0.8946	0.0374654	0.9076		1	6.07586	±	6.23896	4.39019	±	7.33824		0	no variation			no variation				1	5.69612
SLC12A3	300	18		3	14.5449	±	8.82452	25.1551	±	20.5346		0	no variation			no variation				3	13.7216	±	8.32502	23.7313	±	19.3722	1.09561	0.2712	-0.170825	0.35		2	12.1517	±	9.04799	24.1591	±	20.1012		0	no variation			no variation				2	11.4639
SLC15A1	300	20		6	29.0899	±	13.0557	6.95704	±	9.40109		0	no variation			no variation				6	27.2718	±	12.2397	6.52223	±	8.81353	-1.46932	0.0694	-1.68269	0.0912		4	24.3034	±	13.409	16.8251	±	15.9237		0	no variation			no variation				4	22.7845
SLC15A2	300	19		4	19.3932	±	10.3488	9.25993	±	11.0631		0	no variation			no variation				4	18.2382	±	9.73242	8.7084	±	10.4042	-0.878496	0.4574	0.256934	0.8582		2	12.1517	±	9.04799	8.65536	±	10.7001		0	no variation			no variation				2	11.428
SLC16A1	285	0		4	20.4139	±	10.8935	2.28454	±	5.28982		0	not done			not done				4	20.4139	±	10.8935	2.28454	±	5.28982	-1.49312	0.013	0.00773576	1		2	12.7913	±	9.5242	1.11324	±	3.67325		0	not done			not done				2	12.7913
SLC17A1	300	251		2	9.69662	±	7.09088	3.95772	±	6.90147		2	11.5896	±	8.47516	19.9125	±	18.811		4	10.5589	±	5.63456	11.2257	±	9.81162	0.106162	0.7666	0.235242	0.9326		2	12.1517	±	9.04799	3.57461	±	6.57179		2	14.524	±	10.8143	15.1937	±	16.026		4	13.2324
SLC17A2	300	168		1	4.84831	±	4.93186	4.56892	±	7.45713		3	25.9731	±	15.7581	0.680687	±	3.69578		4	12.4316	±	6.63385	3.17314	±	4.99297	-1.25213	0.1826	0.137549	1		1	6.07586	±	6.23896	4.26691	±	7.22627		1	10.8498	±	11.141	0.901674	±	4.28238		2	7.78957
SLC17A3	300	274		6	29.0899	±	13.0557	2.22332	±	5.08892		3	15.9251	±	9.66188	13.6654	±	14.4399		9	22.8056	±	8.71019	7.68522	±	7.61364	-1.43586	0.0956	0.326596	1		3	18.2276	±	11.3501	1.51481	±	4.19502		2	13.3048	±	9.90656	11.4917	±	13.1019		5	15.8777
SLC17A4	300	206		0	no variation			no variation				0	no variation			no variation				0	no variation		no variation				n. a.	n. a.	n. a.	n. a.		0	no variation			no variation				0	no variation			no variation				0	no variation
SLC17A6	300	19		5	24.2416	±	11.7455	2.93199	±	5.88346		0	no variation			no variation				5	22.7977	±	11.046	2.75736	±	5.53303	-1.59981	0.0098	0.0862022	1		3	18.2276	±	11.3501	3.97012	±	6.95133		0	no variation			no variation				3	17.1419
SLC17A8	213	156		3	20.4858	±	12.4289	11.302	±	14.3531		4	37.2947	±	19.9016	2.53208	±	7.4655		7	27.592	±	11.6286	7.59438	±	9.0399	-1.46608	0.0804	0.210065	1		2	17.1151	±	12.7437	12.5515	±	15.3254		3	35.0531	±	21.8271	8.42797	±	14.0987		5	24.6986
SLC18A1	300	20		2	9.69662	±	7.09088	14.3081	±	14.3257		0	no variation			no variation				2	9.09058	±	6.6477	13.4138	±	13.4303	0.597224	0.5588	-0.549407	0.1688		2	12.1517	±	9.04799	11.4902	±	12.6229		0	no variation			no variation				2	11.3922
SLC18A2	238	131		5	30.5566	±	14.8053	46.5011	±	33.7042		0	no variation			no variation				5	19.7086	±	9.54922	29.9926	±	21.7387	0.949639	0.2882	0.456886	0.4626		5	38.2933	±	19.3146	31.0072	±	25.643		0	no variation			no variation				5	24.6986
SLC19A1	300	20		0	no variation			no variation				1	72.7247	±	73.9779	1.83824	±	17.5572		1	4.54529	±	4.62362	0.11489	±	1.09733	-0.854827	0.3064	0.00366971	1		0	no variation			no variation				0	no variation			no variation				0	no variation
SLC19A2	300	218		4	19.3932	±	10.3488	17.1625	±	16.0342		1	6.67199	±	6.78696	0.513459	±	2.81758		5	14.0395	±	6.80244	10.1558	±	9.41264	-0.503444	0.7048	-2.00217	0.0442		2	12.1517	±	9.04799	17.2392	±	16.1684		1	8.36128	±	8.58572	1.40001	±	4.70809		3	10.5565
SLCO1A2	300	0		5	24.2416	±	11.7455	8.67747	±	10.6567		0	not done			not done				5	24.2416	±	11.7455	8.67747	±	10.6567	-1.16847	0.2362	-5.35201	0.0016		3	18.2276	±	11.3501	4.93923	±	7.82278		0	not done			not done				3	18.2276
SLCO1B1	300	475		3	14.5449	±	8.82452	1.37253	±	3.96568		4	12.2484	±	6.53609	2.33881	±	4.20633		7	13.1374	±	5.5367	1.96476	±	3.05659	-1.72031	0.0088	-1.84933	0.0836		2	12.1517	±	9.04799	1.00239	±	3.39549		3	11.5122	±	7.16848	6.31243	±	7.34448		5	11.7597
SLCO1B3	300	19		2	9.69662	±	7.09088	0.619084	±	2.64377		0	no variation			no variation				2	9.11908	±	6.66854	0.582211	±	2.48631	-1.17562	<1 × 10-4	0.018454	1		0	no variation			no variation				0	no variation			no variation				0	no variation
SLCO1C1	300	148		1	4.84831	±	4.93186	1.11905	±	3.57198		3	29.483	±	17.8875	10.4954	±	16.1809		4	12.9865	±	6.93001	4.2166	±	5.95439	-1.13538	0.268	0.175435	1		0	no variation			no variation				2	24.6319	±	18.3405	23.4412	±	25.6849		2	8.13732
SLCO2B1	300	21		3	14.5449	±	8.82452	0.882315	±	3.16437		0	no variation			no variation				3	13.5934	±	8.24721	0.824593	±	2.95736	-1.41081	<1 × 10-4	0.0262739	1		2	12.1517	±	9.04799	2.95253	±	5.93786		0	no variation			no variation				2	11.3568
SLCO3A1	300	19		3	14.5449	±	8.82452	0.653452	±	2.71709		0	no variation			no variation				3	13.6786	±	8.29892	0.614532	±	2.55525	-1.43444	<1 × 10-4	0.0195271	1		1	6.07586	±	6.23896	0.520592	±	2.4354		0	no variation			no variation				1	5.71398
SLCO4C1	300	263		2	9.69662	±	7.09088	19.8086	±	17.562		0	no variation			no variation				2	5.16694	±	3.77844	10.5552	±	9.35808	1.30959	0.171	0.352392	0.1204		2	12.1517	±	9.04799	16.0084	±	15.4372		0	no variation			no variation				2	6.47516
SLC22A1	300	19		3	14.5449	±	8.82452	1.11372	±	3.56327		0	no variation			no variation				3	13.6786	±	8.29892	1.04738	±	3.35104	-1.38691	<1 × 10-4	0.029315	1		2	12.1517	±	9.04799	3.82257	±	6.8116		0	no variation			no variation				2	11.428
SLC22A2	300	468		3	14.5449	±	8.82452	1.39581	±	4.00008		4	12.4316	±	6.63385	0.815107	±	2.44442		7	13.2571	±	5.58717	1.04194	±	2.18658	-1.86386	<1 × 10-4	0.0791247	1		2	12.1517	±	9.04799	4.57297	±	7.50202		2	7.78957	±	5.8	1.97957	±	3.89772		4	9.49354
SLC22A3	300	19		3	14.5449	±	8.82452	17.2996	±	16.1145		0	no variation			no variation				3	13.6786	±	8.29892	16.2692	±	15.1547	0.284447	0.6682	0.129415	1		3	18.2276	±	11.3501	19.6298	±	17.5571		0	no variation			no variation				3	17.1419
SLC22A4	300	28		5	24.2416	±	11.7455	13.8054	±	14.0167		0	no variation			no variation				5	22.1722	±	10.7429	12.6269	±	12.8201	-0.783491	0.5082	0.262707	0.972		3	18.2276	±	11.3501	8.69281	±	10.7267		0	no variation			no variation				3	16.6716
SLC22A5	276	0		6	31.6194	±	14.191	36.2992	±	27.0906		0	not done			not done				6	31.6194	±	14.191	36.2992	±	27.0906	0.28582	0.6534	0.497007	0.5096		2	13.2084	±	9.83477	31.7601	±	24.8349		0	not done			not done				2	13.2084
SLC22A6	300	20		4	19.3932	±	10.3488	4.93059	±	7.77228		0	no variation			no variation				4	18.1812	±	9.70201	4.62242	±	7.28652	-1.25382	0.1818	0.142882	1		2	12.1517	±	9.04799	1.97487	±	4.81121		0	no variation			no variation				2	11.3922
SLC22A7	295	0		2	9.86097	±	7.21107	0.257765	±	1.7141		0	not done			not done				2	9.86097	±	7.21107	0.257765	±	1.7141	-1.22297	<1 × 10-4	0.0037948	1		1	6.17884	±	6.3447	0.513496	±	2.43878		0	not done			not done				1	6.17884
SLC22A8	300	20		2	9.69662	±	7.09088	0.24691	±	1.66347		0	no variation			no variation				2	9.09058	±	6.6477	0.231478	±	1.55951	-1.22382	<1 × 10-4	0.00739356	1		0	no variation			no variation				0	no variation			no variation				0	no variation
SLC22A9	300	296		4	19.3932	±	10.3488	2.13224	±	4.97924		1	4.91383	±	4.9985	0.258363	±	1.71321		5	12.2021	±	5.91219	1.20159	±	2.6584	-1.64071	0.0004	0.0702985	1		1	6.07586	±	6.23896	0.490196	±	2.36252		0	no variation			no variation				1	3.05832
SLC22A10	300	7		4	19.3932	±	10.3488	2.70244	±	5.63619		0	no variation			no variation				4	18.9511	±	10.1128	2.64082	±	5.50768	-1.44699	0.0438	-1.86405	0.0414		2	12.1517	±	9.04799	3.32244	±	6.32081		0	no variation			no variation				2	11.8746
SLC22A11	300	19		3	14.5449	±	8.82452	19.6017	±	17.4441		0	no variation			no variation				3	13.6786	±	8.29892	18.4342	±	16.4051	0.522163	0.4898	0.376245	0.2684		3	18.2276	±	11.3501	28.1681	±	22.284		0	no variation			no variation				3	17.1419
SLC22A12	299	0		5	24.3226	±	11.7848	50.1803	±	33.513		0	not done			not done				5	24.3226	±	11.7848	50.1803	±	33.513	1.93478	0.0738	-1.65298	0.0804		4	24.3847	±	13.4538	37.7858	±	27.3774		0	not done			not done				4	24.3847
SLC22A13	300	332		1	4.84831	±	4.93186	0.126735	±	1.19035		2	8.76201	±	6.40742	0.684062	±	2.64533		3	6.90424	±	4.18885	0.419508	±	1.50333	-1.41066	<1 × 10-4	0.0263608	1		1	6.07586	±	6.23896	0.512645	±	2.41655		1	5.49024	±	5.63761	1.80984	±	4.37939		2	5.76822
SLC22A14	267	266		0	no variation			no variation				4	21.8721	±	11.6716	7.29847	±	10.1822		4	10.9155	±	5.82485	3.64239	±	5.08155	-1.12025	0.2872	0.173599	1		0	no variation			no variation				4	27.4099	±	15.1229	7.39057	±	10.3105		4	13.6792
SLC22A16	300	227		7	33.9382	±	14.3031	47.6471	±	32.2137		2	12.8149	±	9.37121	12.2348	±	14.6188		9	24.8395	±	9.487	32.3936	±	20.969	0.658609	0.421	-0.779006	0.3248		6	36.4552	±	17.1407	60.6201	±	38.8895		2	16.0595	±	11.9577	11.214	±	13.9812		8	27.67
SLC22A17	300	53		4	19.3932	±	10.3488	0.514752	±	2.40824		2	54.8865	±	40.1371	1.45685	±	9.61439		6	24.7223	±	11.0955	0.6562	±	2.51302	-1.87992	<1 × 10-4	0.0231191	1		2	12.1517	±	9.04799	1.11001	±	3.57689		1	34.3917	±	35.3149	3.14155	±	14.2385		3	15.4909
SLC22A18	300	209		1	4.84831	±	4.93186	0.498401	±	2.3693		2	13.9186	±	10.1783	23.0216	±	22.062		3	8.57265	±	5.20109	9.74662	±	9.2332	0.205677	0.719	0.188662	0.906		1	6.07586	±	6.23896	1.97349	±	4.80947		1	8.72133	±	8.95544	24.0771	±	22.8133		2	7.16212
SLC28A1	300	23		3	14.5449	±	8.82452	3.2881	±	6.25144		1	63.2388	±	64.3286	3.29982	±	21.9642		4	18.0123	±	9.6119	3.28894	±	6.03981	-1.37428	0.0846	0.101996	1		2	12.1517	±	9.04799	5.20741	±	8.05193		0	no variation			no variation				2	11.2864
SLC28A3	300	20		3	14.5449	±	8.82452	16.4579	±	15.619		1	72.7247	±	73.9779	114.593	±	148.654		4	18.1812	±	9.70201	22.5913	±	18.709	0.407821	0.5692	0.611975	0.0868		3	18.2276	±	11.3501	33.1408	±	24.9281		1	91.1379	±	93.5844	62.6832	±	107.183		4	22.7845
SLC29A2	300	127		4	19.3932	±	10.3488	2.16977	±	5.02469		6	68.7162	±	30.8403	18.3006	±	23.5966		10	34.0631	±	12.5045	6.96747	±	8.0882	-1.76794	0.012	0.283774	1		3	18.2276	±	11.3501	7.75236	±	10.0483		3	43.0573	±	26.8113	34.5424	±	34.4845		6	25.6125
SLC29A3	300	189		6	29.0899	±	13.0557	28.1418	±	22.1468		3	23.0872	±	14.0072	4.15418	±	8.79687		9	26.7698	±	10.2242	18.8705	±	14.4406	-0.639048	0.61	0.53164	0.7824		6	36.4552	±	17.1407	23.4029	±	19.6829		2	19.2885	±	14.3619	3.21704	±	7.74034		8	29.8202
SLC31A1	290	79		2	10.031	±	7.33539	0.642951	±	2.74038		1	18.4113	±	18.7286	36.04	±	42.6144		3	11.8252	±	7.17441	8.22119	±	9.46647	-0.457741	0.784	0.244329	0.6988		1	6.28537	±	6.45409	0.551364	±	2.54951		1	23.0729	±	23.6922	29.9682	±	38.5458		2	9.87945
SLC47A1	300	218		5	24.2416	±	11.7455	18.791	±	16.9798		2	13.344	±	9.75809	0.694315	±	3.28071		7	19.6553	±	8.28368	11.175	±	10.0015	-0.872756	0.4152	-1.97729	0.0852		4	24.3034	±	13.409	19.168	±	17.2917		0	no variation			no variation				4	14.0754
[truncated: 84 more columns]
