# Supplementary material for: Genetic Variation in the Proximal Promoter of ABC and SLC Superfamilies: Liver and Kidney Specific Expression and Promoter Activity Predict Variation
Source: PLoS One. 2009 Sep 9;4(9):e6942. doi: 10.1371/journal.pone.0006942 (PMC2735003; doi:10.1371/journal.pone.0006942)
Supplement: Table S5 — (0.01 MB XLS) [file pone.0006942.s005.xls]

## Sheet: Sheet1
	Supplemental Table 5. Transporters Expressed in the Liver and Kidney
	Gene	Liver	Both	Kidney		Gene	Liver	Both	Kidney
	ABCA1	l	–	–		SLC16A1	–	l	–
	ABCA8	l	–	–		SLC17A1	–	–	l
	ABCA9	l	–	–		SLC17A2	l	–	–
	ABCA12	l	–	–		SLC17A3	–	–	l
	ABCA13	l	–	–		SLC17A8	–	l	–
	ABCB1	–	l	–		SLC19A1	–	l	–
	ABCB2	l	–	–		SLC22A1	–	l	–
	ABCB3	l	–	–		SLC22A2	–	–	l
	ABCB4	l	–	–		SLC22A3	–	l	–
	ABCB10	–	–	l		SLC22A5	–	l	–
	ABCB11	l	–	–		SLC22A6	–	–	l
	ABCC3	–	l	–		SLC22A7	–	l	–
	ABCC4	–	–	l		SLC22A8	–	–	l
	ABCC5	–	–	l		SLC22A9	l	–	–
	ABCC12	–	l	–		SLC22A11	–	–	l
	ABCD1	–	l	–		SLC22A12	–	l	–
	ABCD3	–	l	–		SLC22A18	–	–	l
	ABCD4	l	–	–		SLC28A1	–	l	–
	ABCG2	–	l	–		SLC29A3	l	–	–
	ABCG5	l	–	–		SLC47A1	–	l	–
	ABCG8	l	–	–		SLCO1A2	–	l	–
	SLC3A2	–	l	–		SLCO1B1	l	–	–
	SLC6A12	–	–	l		SLCO1B3	l	–	–
	SLC6A17	–	l	–		SLCO1C1	l	–	–
	SLC10A1	l	–	–		SLCO2B1	–	l	–
	SLC12A3	–	–	l		SLCO3A1	–	–	l
	SLC15A1	–	l	–		SLCO4C1	–	l	–
	SLC15A2	–	–	l
