# Supplementary material for: Genetic Variation in the Proximal Promoter of ABC and SLC Superfamilies: Liver and Kidney Specific Expression and Promoter Activity Predict Variation
Source: PLoS One. 2009 Sep 9;4(9):e6942. doi: 10.1371/journal.pone.0006942 (PMC2735003; doi:10.1371/journal.pone.0006942)
Supplement: Table S6 — (0.01 MB XLS) [file pone.0006942.s006.xls]

## Sheet: Sheet1
Supplemental Table 6. Population Genetics Statistics of Highly Expressed Liver and Kidney Membrane Transporters
				theta x 104										π x 104
	Population	Prox Promoter			5' Flanking			Total Seq Region				Prox Promoter			5' Flanking			Total Seq Region
Liver	AA	13.1874	±	3.70182	11.9067	±	3.7252	12.6966	±	3.35998		13.6753	±	7.09533	8.92037	±	5.14954	11.8531	±	6.00441
(n = 19)	EA	10.6143	±	3.08928	5.6945	±	2.17076	8.72893	±	2.42429		14.2775	±	7.38244	7.3013	±	4.3633	11.6041	±	5.8859
	ME	12.5441	±	3.54908	6.72987	±	2.43887	10.316	±	2.79938		13.8482	±	7.17777	6.93121	±	4.18268	11.1975	±	5.69235
	AS	9.32769	±	2.78099	7.24755	±	2.57094	8.53054	±	2.37729		13.4063	±	6.96708	6.16473	±	3.80715	10.6312	±	5.42276
	Total	14.8863	±	3.39466	13.2189	±	3.39627	14.2473	±	3.05144		14.5416	±	7.46651	7.88592	±	4.62208	11.991	±	6.03625
Both	AA	10.886	±	3.34481	8.93908	±	3.40761	10.2068	±	2.92606		7.05372	±	4.11368	7.62729	±	4.9623	7.25383	±	3.9604
(n = 22)	EA	10.886	±	3.34481	5.6885	±	2.52652	9.07268	±	2.65532		6.48168	±	3.83585	6.55177	±	4.42298	6.50613	±	3.6015
	ME	10.0152	±	3.1334	8.93908	±	3.40761	9.63973	±	2.79084		5.49867	±	3.35606	7.57247	±	4.93496	6.2222	±	3.46501
	AS	8.27339	±	2.70678	6.50115	±	2.75365	7.65508	±	2.31487		3.43369	±	2.33111	4.77402	±	3.51289	3.90131	±	2.34215
	Total	17.7208	±	4.13196	12.3207	±	3.64227	15.8368	±	3.50727		5.82855	±	3.49794	7.24323	±	4.74401	6.32211	±	3.49354
Kidney	AA	12.4266	±	3.45125	6.39564	±	2.70897	10.8522	±	2.94489		9.69825	±	5.12811	4.3426	±	3.27053	8.30016	±	4.33053
(n = 14)	EA	7.343	±	2.23773	4.79673	±	2.25535	6.6783	±	1.95455		8.90196	±	4.74758	1.61184	±	1.72551	6.99888	±	3.70933
	ME	9.60239	±	2.78003	4.79673	±	2.25535	8.34788	±	2.35237		9.10052	±	4.8425	1.9416	±	1.93157	7.23169	±	3.82055
	AS	8.19027	±	2.44188	2.39837	±	1.49343	6.6783	±	1.95455		7.62285	±	4.13541	1.38511	±	1.57726	5.9945	±	3.22903
	Total	15.3247	±	3.40837	10.207	±	3.18321	13.9887	±	3.02186		9.42524	±	4.9699	2.66363	±	2.34329	7.66013	±	4.00273
